# Supplementary material for: Bilateral coronary artery fistulas with progressive aortic regurgitation presenting as persistent atrial fibrillation, acute heart failure and pulmonary hypertension: a case report
Source: Front Cardiovasc Med. 2026 Apr 28;13:1776492. doi: 10.3389/fcvm.2026.1776492 (PMC13161127; doi:10.3389/fcvm.2026.1776492)
Supplement: Supplementary file 8 [file Table1.xlsx]

## Sheet: Sheet1
Supplementary Table 1. Hemodynamics and Oxygen Saturations
Site/Measurement	Pressure, mm Hg	O2 saturation (%)
Superior vena cava	16 (mean)	68.1
Inferior vena cava	16 (mean)	74.9
Right atrium	14 (mean)	72.1
Right ventricle	58/21 (mean 33)	71.7
Pulmonary artery	58/34 (mean 42)	80.2
Ascending aorta	123/66 (mean 85)	96.6
Pulmonary capillary wedge pressure, mm Hg	22
Pulmonary blood flow, L/min	6.3
Systemic blood flow, L/min	4.1
Shunt fraction (Qp/Qs)	1.5
Pulmonary vascular resistance, Woods Units	3.2
